# Supplementary material for: Development and Validation of a Site-Specific Tumor Burden Score for Predicting Surgical Outcomes in Advanced Ovarian Cancer
Source: Cancers (Basel). 2025 Nov 13;17(22):3649. doi: 10.3390/cancers17223649 (PMC12651799; doi:10.3390/cancers17223649)
Supplement: Supplementary file 1 [file cancers-17-03649-s001.zip]

Archive with 1 entries (1 files):
- cancers-3938159-supplementary.pdf
